# Supplementary material for: Cardiovascular disease protein biomarkers are associated with kidney function: The Framingham Heart Study
Source: PLoS One. 2022 May 11;17(5):e0268293. doi: 10.1371/journal.pone.0268293 (PMC9094507; doi:10.1371/journal.pone.0268293)
Supplement: S1 Table — (XLSX) [file pone.0268293.s001.xlsx]

## Sheet: Sheet1
S1 Table. Molecular weights of SABRe CVD protein biomarkers from UniProt database.
Protein biomarker	Protein biomarker abbreviation	Molecular weight (kDa)
Alpha-1-microglobulin	A1M	29.8
Disintegrin and metalloproteinase domain-containing protein 15	ADAM15	92.96
Adipsin	--	27
Adrenomedullin	ADM	20.42
Alpha-1 acid glycoprotein	AGP1	23.5
Angiopoietin-like 3	ANGPTL3	53.6
Apolipoprotein A-1	APOA1	30.8
Apolipoprotein B	APOB	115.6
Beta-2-microglobulin	B2M	13.72
Butyrylcholine esterase	BCHE	68.42
Alpha-1-microglobulin/bikunin precursor	--	39
N-terminal prohormone of brain natriuretic peptide	NT-proBNP	14.73
Complement C2	C2	83.27
Monocyte differentiation antigen CD14	CD14	40.08
Cluster of differentiation 163	CD163	125.45
Soluble CD40 ligand	CD40L	29.27
Neural cell adhesion molecule	NCAM	119.43
CD5 antigen-like	CD5L	38.09
Cadherin 13	CDH13	78.29
Ceruloplasmin	--	122.21
Clusterin	--	52.5
Contactin 1	CNTN1	113.32
Collagen, type XVIII, alpha 1	COL18A1	178.19
C-reactive protein	CRP	25.04
Chemokine (C-X-C motif) ligand 16	CXCL16	27.58
Cystatin C	--	15.8
Dipeptidyl dipeptidase	DPP4	88.28
Epidermal growth factor containing fibulin-like extracellular matrix protein 1	EFEMP1	54.64
Fibrinogen	FGG	51.51
Fibroblast growth factor 23	FGF23	27.95
Glyceraldehyde 3-phosphate dehydrogenase	GAPDH	36.05
Growth differentiation factor 15	GDF15	34.14
Granule membrane protein 140	GMP140	90.83
Glycoprotein V (platelet)	GP5	60.96
Granulin	GRN	63.54
Hemopexin	HPX	51.68
Insulin-like growth factor 1	IGF1	21.84
Insulin-like growth factor-binding protein 1	IGFBP1	27.9
Insulin-like growth factor binding protein 2	IGFBP2	34.81
Insulin-like growth factor-binding protein 3	IGFBP3	31.67
Plasma kallikrein	KLKB1	71.37
LDL receptor	LDLR	95.38
Leptin	--	18.64
Leptin receptor	--	132.49
Lipoprotein(a)	LPA	501.32
Melanoma cell adhesion molecule	MCAM	71.61
Monocyte chemotactic molecule 1	MCP1	11.03
Matrix metallopeptidase 9	MMP9	78.46
Matrix metallopeptidase 8	MMP8	53.41
Myeloperoxidase	MPO	83.87
Myoglobin	--	17.18
Notch 1	--	272.51
Neuronal cell adhesion molecule	NRCAM	143.89
Osteocalcin	--	10.96
Plasminogen activator inhibitor 1	PAI1	45.06
Peripheral myelin protein 2	PMP2	14.91
Serum paraoxonase/arylesterase 1	PON1	39.73
Pro-platelet basic protein	PPBP	13.89
Protein Z-dependent protease inhibitor	SERPINA10	50.71
Lithostathine-1-alpha	REG1A	18.73
Resistin	--	11.42
Serum amyloid A1	SAA1	13.53
Stromal cell-derived factor 1	SDF1	10.67
Interleukin-6 receptor beta	sGP130	103.54
Intercellular adhesion molecule 1	sICAM1	4.27
Soluble receptor for advanced glycation endproducts	sRAGE	35.76
Tetranectin	--	22.54
Tissue inhibitor of metalloproteinases 1	TIMP1	23.17
TSC22D3 domain family member 3	TSC22D3	14.81
Uncarboxylated MGP	UCMGP	12.35
Vascular endothelial growth factor	VEGF	27.04
