# Supplementary material for: Cardiovascular disease protein biomarkers are associated with kidney function: The Framingham Heart Study
Source: PLoS One. 2022 May 11;17(5):e0268293. doi: 10.1371/journal.pone.0268293 (PMC9094507; doi:10.1371/journal.pone.0268293)
Supplement: S2 Table — (XLSX) [file pone.0268293.s002.xlsx]

## Sheet: Sheet1
S2 Table. Follow-up characteristics of Offspring and Third Generationparticipants included in longitudinal analyses.
Characteristic	Offspring cohort (n=2,393)	Third Generation cohort (n=3,951)
Age, years	66 ± 9	47 ± 9
Women, n (%)	1330 (56%)	1747 (53%)
∆eGFR, mL/min/1.73m2	-6.46 ± 11.25	-5.11 ± 10.14
Annual ∆eGFR	-0.97 ± 1.73	-0.83 ± 1.66
Rapid decline in eGFR, n (%)	265 (11%)	284 (9%)
Participants with eGFR > 60 mL/min/1.73m2 at baseline	(n=2,257)	N/A*
New-onset CKD with ≥ 30% decline in eGFR, n (%)	72 (3%)	N/A*
eGFR maintained > 60 mL/min/1.73m2, n (%)	2060 (91%)	N/A*
*These values are not included in S2 Table since the dichotomous new-onset CKD and rapid decline in eGFR outcomes were not assessed in the Third Generation cohort.
