# Supplementary material for: Cardiovascular disease protein biomarkers are associated with kidney function: The Framingham Heart Study
Source: PLoS One. 2022 May 11;17(5):e0268293. doi: 10.1371/journal.pone.0268293 (PMC9094507; doi:10.1371/journal.pone.0268293)
Supplement: S3 Table — (XLSX) [file pone.0268293.s003.xlsx]

## Sheet: Sheet1
S3 Table. Adjusted associations between SABRe CVD biomarkers and eGFR in cross-sectional linear regression models in FHS Offspring cohort.
Protein biomarker	Protein biomarker abbreviation	β	SE	FDR	R2, main model	R2, full model	ΔR2
Adipsin	--	-0.08538	0.0038	1e-27	0.304715	0.409546	0.104831
Adrenomedullin	ADM	-0.06224	0.00481	1e-27	0.304431	0.342985	0.038554
Alpha-1-microglobulin	A1M	-0.05913	0.00369	1e-27	0.304176	0.361825	0.057649
Beta-2-microglobulin	B2M	-0.09172	0.00418	1e-27	0.305315	0.405829	0.100514
Collagen, type XVIII, alpha 1	COL18A1	-0.04916	0.00361	1e-27	0.305577	0.348369	0.042792
Cystatin C	--	-0.10141	0.00406	1e-27	0.304198	0.429298	0.1251
Growth differentiation factor 15	GDF15	-0.08171	0.00581	1e-27	0.305195	0.350156	0.044961
Lithostathine-1-alpha	REG1A	-0.05002	0.0037	1e-27	0.305213	0.346952	0.041739
Myoglobin	--	-0.07143	0.00413	1e-27	0.305238	0.371003	0.065765
Resistin	--	-0.05151	0.00356	1e-27	0.303985	0.351714	0.047729
Tissue inhibitor of metalloproteinases 1	TIMP1	-0.05641	0.00447	1e-27	0.305172	0.341974	0.036802
Epidermal growth factor containing fibulin-like extracellular matrix protein 1	EFEMP1	-0.04826	0.00442	1.7e-26	0.305373	0.333247	0.027874
Uncarboxylated MGP	UCMGP	-0.0444	0.00412	7e-26	0.304597	0.331874	0.027277
Chemokine (C-X-C motif) ligand 16	CXCL16	-0.03311	0.0036	3.47629e-19	0.306563	0.326526	0.019963
Insulin-like growth factor binding protein 2	IGFBP2	-0.03725	0.00424	1.20362e-17	0.305323	0.323594	0.018271
Soluble receptor for advanced glycation endproducts	sRAGE	-0.02873	0.00367	2.98259e-14	0.304847	0.319498	0.014651
Fibroblast growth factor 23	FGF23	-0.02832	0.0037	1.03422e-13	0.305773	0.319778	0.014005
Monocyte differentiation antigen CD14	CD14	-0.02871	0.00395	1.62632e-12	0.30488	0.317551	0.012671
Osteocalcin	--	-0.02769	0.0038	1.62632e-12	0.304725	0.317421	0.012696
Insulin-like growth factor-binding protein 1	IGFBP1	-0.02822	0.0047	7.53432e-09	0.304865	0.313573	0.008708
Alpha-1-microglobulin/bikunin precursor	--	-0.01997	0.00356	7.33475e-08	0.306312	0.313912	0.0076
Leptin	--	-0.02938	0.00542	2.08846e-07	0.304391	0.311505	0.007114
Interleukin-6 receptor beta	sGP130	-0.0207	0.00384	2.40683e-07	0.305124	0.312106	0.006982
Alpha-1 acid glycoprotein	AGP1	-0.02078	0.00405	8.82539e-07	0.30508	0.311464	0.006384
Granulin	GRN	-0.01864	0.00363	8.92349e-07	0.306431	0.312763	0.006332
Insulin-like growth factor-binding protein 3	IGFBP3	-0.01713	0.00361	5.90721e-06	0.304987	0.31044	0.005453
Clusterin	--	-0.02265	0.00481	6.76376e-06	0.305189	0.310549	0.00536
CD5 antigen-like	CD5L	-0.01657	0.00372	2.25894e-05	0.305425	0.31021	0.004785
N-terminal prohormone of brain natriuretic peptide	NT-proBNP	-0.01871	0.00426	2.8801e-05	0.304399	0.309069	0.00467
Melanoma cell adhesion molecule	MCAM	-0.01614	0.00379	4.94978e-05	0.305151	0.309552	0.004401
Monocyte chemotactic molecule 1	MCP1	-0.01543	0.00381	0.000120042	0.304979	0.308952	0.003973
Matrix metallopeptidase 8	MMP8	-0.01343	0.00379	0.00089026	0.307799	0.310839	0.00304
Neural cell adhesion molecule	NCAM	-0.01383	0.00411	0.00167542	0.304694	0.307446	0.002752
Myeloperoxidase	MPO	-0.0121	0.00366	0.00200355	0.305342	0.307987	0.002645
Granule membrane protein 140	GMP140	-0.01253	0.00388	0.00253288	0.305444	0.307976	0.002532
Fibrinogen	FGG	-0.01129	0.00428	0.0166885	0.305471	0.307167	0.001696
Butyrylcholine esterase	BCHE	0.00944	0.0039	0.0299938	0.305134	0.306557	0.001423
Lipoprotein(a)	LPA	-0.00749	0.00381	0.0923409	0.306529	0.307471	0.000942
Intercellular adhesion molecule 1	sICAM1	-0.00719	0.00397	0.127333	0.304842	0.305643	0.000801
Contactin 1	CNTN1	-0.00666	0.004	0.169613	0.305677	0.306354	0.000677
Apolipoprotein B	APOB	-0.01006	0.00624	0.185222	0.304662	0.305298	0.000636
Angiopoietin-like 3	ANGPTL3	0.00649	0.00435	0.229599	0.305395	0.305938	0.000543
Serum paraoxonase/arylesterase 1	PON1	0.00578	0.00397	0.240486	0.306331	0.306846	0.000515
Plasma kallikrein	KLKB1	-0.00569	0.0041	0.265769	0.305788	0.306258	0.00047
Soluble CD40 ligand	CD40L	-0.00492	0.00392	0.329532	0.305625	0.306009	0.000384
Hemopexin	HPX	-0.00506	0.0041	0.335569	0.304321	0.304693	0.000372
TSC22D3 domain family member 3	TSC22D3	-0.00432	0.0037	0.366629	0.305238	0.30557	0.000332
Notch 1	--	-0.00424	0.00376	0.383232	0.305127	0.305437	0.00031
Complement C2	C2	-0.00432	0.00388	0.384209	0.304894	0.305197	0.000303
Protein Z-dependent protease inhibitor	SERPINA10	0.00381	0.00369	0.429773	0.305313	0.305572	0.000259
Plasminogen activator inhibitor 1	PAI1	0.00398	0.00439	0.507421	0.305582	0.305782	0.0002
Glyceraldehyde 3-phosphate dehydrogenase	GAPDH	-0.00305	0.00386	0.568437	0.304529	0.304681	0.000152
Leptin receptor	--	-0.00294	0.00375	0.568437	0.305304	0.305454	0.00015
Serum amyloid A1	SAA1	-0.00336	0.00418	0.568437	0.305799	0.305956	0.000157
Neuronal cell adhesion molecule	NRCAM	0.00264	0.00359	0.596962	0.303053	0.303186	0.000133
Apolipoprotein A-1	APOA1	-0.003	0.005	0.682489	0.305262	0.30535	8.8e-05
Disintegrin and metalloproteinase domain-containing protein 15	ADAM15	0.00221	0.00367	0.682489	0.304203	0.304292	8.9e-05
Cluster of differentiation 163	CD163	-0.00204	0.00373	0.716323	0.305487	0.30556	7.3e-05
Pro-platelet basic protein	PPBP	0.00189	0.00356	0.716323	0.306689	0.306757	6.8e-05
Matrix metallopeptidase 9	MMP9	0.00183	0.00387	0.752312	0.305765	0.30582	5.5e-05
Cadherin 13	CDH13	0.00163	0.00367	0.765902	0.305148	0.305196	4.8e-05
C-reactive protein	CRP	-0.00188	0.00449	0.772554	0.305193	0.305236	4.3e-05
Insulin-like growth factor 1	IGF1	-0.00087306	0.00405	0.919822	0.30467	0.304682	1.2e-05
Stromal cell-derived factor 1	SDF1	-0.00084062	0.00375	0.919822	0.305187	0.305199	1.2e-05
Peripheral myelin protein 2	PMP2	-0.00063666	0.00366	0.932302	0.304007	0.304014	7e-06
Tetranectin	--	-0.00064501	0.00384	0.932302	0.304364	0.304371	7e-06
Dipeptidyl dipeptidase	DPP4	-0.00038649	0.00365	0.949312	0.304853	0.304856	3e-06
LDL receptor	LDLR	-0.00037356	0.00372	0.949312	0.304934	0.304936	2e-06
Vascular endothelial growth factor	VEGF	-0.00036041	0.00371	0.949312	0.305647	0.305649	2e-06
Ceruloplasmin	--	-8.913e-05	0.00446	0.984052	0.305288	0.305288	0
Glycoprotein V (platelet)	GP5	-9.237e-05	0.00378	0.984052	0.303989	0.303989	0
