# Supplementary material for: Cardiovascular disease protein biomarkers are associated with kidney function: The Framingham Heart Study
Source: PLoS One. 2022 May 11;17(5):e0268293. doi: 10.1371/journal.pone.0268293 (PMC9094507; doi:10.1371/journal.pone.0268293)
Supplement: S4 Table — (XLSX) [file pone.0268293.s004.xlsx]

## Sheet: Sheet1
S4 Table. Adjusted associations between SABRe CVD biomarkers and eGFR in cross-sectional linear regression models in FHS Third Generation cohort.
Protein biomarker	Protein biomarker abbreviation	β	SE	p-value
Adipsin	--	-0.0392	0.0024	1e-27
Adrenomedullin	ADM	-0.0237	0.0022	1e-27
Beta-2-microglobulin	B2M	-0.0309	0.0023	1e-27
Cystatin C	--	-0.0361	0.0025	1e-27
Myoglobin	--	-0.0424	0.0025	1e-27
Resistin	--	-0.0194	0.0022	1e-27
Tissue inhibitor of metalloproteinases 1	TIMP1	-0.0194	0.0024	4.44089e-16
Collagen, type XVIII, alpha 1	COL18A1	-0.0174	0.0022	4.21885e-15
Lithostathine-1-alpha	REG1A	-0.0161	0.0021	2.57572e-14
Alpha-1-microglobulin	A1M	-0.016	0.0023	3.4821e-12
Neural cell adhesion molecule	NCAM	-0.0159	0.0023	3.67661e-12
Melanoma cell adhesion molecule	MCAM	-0.0117	0.0022	7.8525e-08
Growth differentiation factor 15	GDF15	-0.0147	0.0028	1.12762e-07
Soluble receptor for advanced glycation endproducts	sRAGE	-0.0111	0.0022	6.43604e-07
Osteocalcin	--	-0.0094	0.0021	6.03579e-06
Insulin-like growth factor-binding protein 1	IGFBP1	-0.0106	0.0025	1.3994e-05
Uncarboxylated MGP	UCMGP	-0.0098	0.0024	4.31168e-05
Fibroblast growth factor 23	FGF23	-0.0072	0.002	0.000353566
Epidermal growth factor containing fibulin-like extracellular matrix protein 1	EFEMP1	-0.0086	0.0026	0.000869525
CD5 antigen-like	CD5L	-0.0074	0.0022	0.00105851
Alpha-1-microglobulin/bikunin precursor	--	-0.0052	0.0019	0.00510306
Myeloperoxidase	MPO	-0.0057	0.0021	0.00724944
Monocyte chemotactic molecule 1	MCP1	-0.0059	0.0022	0.00751929
Interleukin-6 receptor beta	sGP130	-0.0054	0.0021	0.0104849
Leptin	--	0.0075	0.003	0.0114146
Alpha-1 acid glycoprotein	AGP1	0.0045	0.0022	0.0358907
Clusterin	--	-0.0037	0.0018	0.0394106
Chemokine (C-X-C motif) ligand 16	CXCL16	-0.0038	0.002	0.0607164
Insulin-like growth factor binding protein 2	IGFBP2	-0.0044	0.0025	0.0793306
Butyrylcholine esterase	BCHE	0.0034	0.0021	0.116012
Granule membrane protein 140	GMP140	0.0029	0.0021	0.159704
Insulin-like growth factor-binding protein 3	IGFBP3	-0.0024	0.0021	0.238078
Monocyte differentiation antigen CD14	CD14	-0.0022	0.002	0.275848
Fibrinogen	FGG	0.0015	0.002	0.448142
N-terminal prohormone of brain natriuretic peptide	NT-proBNP	0.0016	0.0026	0.528036
Granulin	GRN	-0.0009	0.0021	0.650546
Matrix metallopeptidase 8	MMP8	-0.0008	0.0021	0.711408
