# Supplementary material for: Cardiovascular disease protein biomarkers are associated with kidney function: The Framingham Heart Study
Source: PLoS One. 2022 May 11;17(5):e0268293. doi: 10.1371/journal.pone.0268293 (PMC9094507; doi:10.1371/journal.pone.0268293)
Supplement: S5 Table — (XLSX) [file pone.0268293.s005.xlsx]

## Sheet: Sheet1
S5 Table. Adjusted associations between SABRe CVD biomarkers and ΔeGFR in longitudinal linear regression models in FHS Offspring cohort.
Protein biomarker	Protein biomarker abbreviation	β	SE	FDR	R2, main model	R2, full model	ΔR2
Beta-2-microglobulin	B2M	-0.42758	0.04328	9.93553e-21	0.164725	0.197825	0.0331
Cystatin C	--	-0.37764	0.04409	6.77379e-16	0.163271	0.188405	0.025134
Lithostathine-1-alpha	REG1A	-0.20407	0.03533	2.04221e-07	0.164386	0.175973	0.011587
Adipsin	--	-0.2218	0.04029	7.24801e-07	0.164072	0.174632	0.01056
Tissue inhibitor of metalloproteinases 1	TIMP1	-0.21408	0.04271	8.19945e-06	0.164735	0.1735	0.008765
Alpha-1-microglobulin	A1M	-0.18002	0.03661	1.11196e-05	0.163849	0.172307	0.008458
Myoglobin	--	-0.1978	0.04118	1.47584e-05	0.164142	0.172182	0.00804
Growth differentiation factor 15	GDF15	-0.27694	0.05743	1.47584e-05	0.164002	0.172097	0.008095
Adrenomedullin	ADM	-0.21382	0.04589	2.64181e-05	0.163244	0.170842	0.007598
Chemokine (C-X-C motif) ligand 16	CXCL16	-0.13708	0.0338	0.000281436	0.163884	0.169635	0.005751
Epidermal growth factor containing fibulin-like extracellular matrix protein 1	EFEMP1	-0.1719	0.04178	0.000281436	0.164231	0.170143	0.005912
N-terminal prohormone of brain natriuretic peptide	NT-proBNP	-0.15881	0.039	0.000281436	0.164306	0.170109	0.005803
Serum amyloid A1	SAA1	-0.15433	0.03771	0.000281436	0.16438	0.170235	0.005855
Insulin-like growth factor binding protein 2	IGFBP2	-0.14298	0.03996	0.00178891	0.164128	0.168602	0.004474
Resistin	--	-0.11929	0.03438	0.00251141	0.165665	0.169885	0.00422
Collagen, type XVIII, alpha 1	COL18A1	-0.11643	0.03526	0.00431794	0.165946	0.169792	0.003846
Leptin	--	-0.15227	0.04897	0.00748648	0.164284	0.167685	0.003401
Hemopexin	HPX	-0.1154	0.03705	0.00748648	0.164198	0.16761	0.003412
Ceruloplasmin	--	-0.11975	0.04041	0.0114811	0.16449	0.167576	0.003086
Fibroblast growth factor 23	FGF23	-0.09707	0.03394	0.0148722	0.163495	0.16637	0.002875
Soluble receptor for advanced glycation endproducts	sRAGE	-0.09648	0.03384	0.0148722	0.164207	0.167062	0.002855
Plasminogen activator inhibitor 1	PAI1	0.1114	0.03928	0.0148818	0.164107	0.166928	0.002821
Granulin	GRN	-0.09257	0.03363	0.0183741	0.163326	0.16599	0.002664
Complement C2	C2	-0.09254	0.03534	0.0252548	0.164298	0.166707	0.002409
Dipeptidyl dipeptidase	DPP4	0.08672	0.03306	0.0252548	0.164506	0.166931	0.002425
Insulin-like growth factor-binding protein 1	IGFBP1	-0.10652	0.04367	0.0403878	0.163925	0.166023	0.002098
Monocyte chemotactic molecule 1	MCP1	-0.08224	0.03483	0.0481516	0.164241	0.166198	0.001957
Alpha-1 acid glycoprotein	AGP1	-0.08412	0.03722	0.060679	0.163803	0.165603	0.0018
C-reactive protein	CRP	-0.07717	0.04142	0.153207	0.163716	0.164939	0.001223
Apolipoprotein B	APOB	0.10114	0.05689	0.178744	0.164149	0.165266	0.001117
Alpha-1-microglobulin/bikunin precursor	--	-0.05137	0.033	0.270564	0.162484	0.163341	0.000857
Interleukin-6 receptor beta	sGP130	-0.05519	0.03567	0.270564	0.164027	0.164868	0.000841
Clusterin	--	0.06478	0.04381	0.299832	0.164314	0.165082	0.000768
CD5 antigen-like	CD5L	-0.04882	0.03409	0.311431	0.16431	0.165031	0.000721
Matrix metallopeptidase 9	MMP9	0.05036	0.03527	0.311431	0.163919	0.164637	0.000718
Protein Z-dependent protease inhibitor	SERPINA10	-0.0471	0.03345	0.313948	0.163746	0.164446	0.0007
Stromal cell-derived factor 1	SDF1	-0.04239	0.03426	0.414847	0.162777	0.163318	0.000541
Glyceraldehyde 3-phosphate dehydrogenase	GAPDH	0.04207	0.03474	0.422322	0.163571	0.164088	0.000517
Cluster of differentiation 163	CD163	0.03875	0.03419	0.467546	0.165269	0.165722	0.000453
Glycoprotein V (platelet)	GP5	-0.03826	0.0342	0.467546	0.163195	0.163635	0.00044
Plasma kallikrein	KLKB1	-0.03968	0.03726	0.496981	0.163709	0.164108	0.000399
Monocyte differentiation antigen CD14	CD14	-0.03563	0.03628	0.51453	0.164183	0.164522	0.000339
LDL receptor	LDLR	0.03354	0.03377	0.51453	0.16579	0.166139	0.000349
Melanoma cell adhesion molecule	MCAM	-0.03489	0.03461	0.51453	0.164591	0.164948	0.000357
Myeloperoxidase	MPO	-0.03411	0.03374	0.51453	0.163844	0.164203	0.000359
Uncarboxylated MGP	UCMGP	-0.03346	0.03942	0.611345	0.165262	0.165515	0.000253
Soluble CD40 ligand	CD40L	0.02594	0.03558	0.703933	0.164851	0.165038	0.000187
TSC22D3 domain family member 3	TSC22D3	0.02349	0.03321	0.709005	0.164907	0.165083	0.000176
Osteocalcin	--	-0.0234	0.03584	0.729878	0.16236	0.162511	0.000151
Intercellular adhesion molecule 1	sICAM1	-0.02392	0.03612	0.729878	0.163611	0.163766	0.000155
Leptin receptor	--	-0.02003	0.03414	0.747062	0.16426	0.164381	0.000121
Tetranectin	--	-0.01915	0.03449	0.747062	0.164043	0.164152	0.000109
Neural cell adhesion molecule	NCAM	0.02246	0.03756	0.747062	0.164405	0.164531	0.000126
Pro-platelet basic protein	PPBP	0.0185	0.03249	0.747062	0.163105	0.16322	0.000115
Vascular endothelial growth factor	VEGF	0.01902	0.03362	0.747062	0.163491	0.163604	0.000113
Notch 1	--	-0.01448	0.03422	0.8195	0.164443	0.164506	6.3e-05
Butyrylcholine esterase	BCHE	0.01473	0.03553	0.8195	0.164397	0.164458	6.1e-05
Granule membrane protein 140	GMP140	-0.0145	0.03526	0.8195	0.163832	0.163891	5.9e-05
Lipoprotein(a)	LPA	-0.0145	0.03451	0.8195	0.16348	0.163543	6.3e-05
Fibrinogen	FGG	-0.01492	0.03911	0.831807	0.166692	0.166743	5.1e-05
Matrix metallopeptidase 8	MMP8	0.01246	0.03488	0.839012	0.164585	0.16463	4.5e-05
Disintegrin and metalloproteinase domain-containing protein 15	ADAM15	0.00816	0.03307	0.893265	0.165402	0.165424	2.2e-05
Cadherin 13	CDH13	-0.00864	0.03353	0.893265	0.163847	0.16387	2.3e-05
Insulin-like growth factor-binding protein 3	IGFBP3	0.00895	0.03329	0.893265	0.164377	0.164403	2.6e-05
Serum paraoxonase/arylesterase 1	PON1	0.00762	0.03647	0.911662	0.16468	0.164695	1.5e-05
Apolipoprotein A-1	APOA1	-0.00499	0.04444	0.936951	0.163481	0.163486	5e-06
Contactin 1	CNTN1	-0.00483	0.03655	0.936951	0.163224	0.16323	6e-06
Neuronal cell adhesion molecule	NRCAM	-0.00479	0.03244	0.936951	0.166007	0.166014	7e-06
Peripheral myelin protein 2	PMP2	-0.00401	0.03312	0.936951	0.164296	0.164301	5e-06
Angiopoietin-like 3	ANGPTL3	-0.00116	0.03985	0.990833	0.163912	0.163912	0
Insulin-like growth factor 1	IGF1	-6.1e-05	0.03669	0.998674	0.163959	0.163959	0
