# Supplementary material for: Cardiovascular disease protein biomarkers are associated with kidney function: The Framingham Heart Study
Source: PLoS One. 2022 May 11;17(5):e0268293. doi: 10.1371/journal.pone.0268293 (PMC9094507; doi:10.1371/journal.pone.0268293)
Supplement: S6 Table — (XLSX) [file pone.0268293.s006.xlsx]

## Sheet: Sheet1
S6 Table. Adjusted associations between SABRe CVD biomarkers and ΔeGFR in longitudinal linear regression models in FHS Third Generation cohort.
Protein biomarker	Protein biomarker abbreviation	β	SE	p-value
Adipsin	--	-0.1588	0.0327	1.23255e-06
Adrenomedullin	ADM	-0.0667	0.0305	0.0287357
Alpha-1-microglobulin	A1M	-0.1682	0.0305	3.60175e-08
Beta-2-microglobulin	B2M	-0.1319	0.032	3.74309e-05
Ceruloplasmin	--	0.1071	0.0297	0.000311302
Chemokine (C-X-C motif) ligand 16	CXCL16	-0.0716	0.0278	0.00993398
Collagen, type XVIII, alpha 1	COL18A1	-0.0669	0.0287	0.0196457
Complement C2	C2	0.0503	0.0298	0.0918108
Cystatin C	--	-0.2143	0.0336	1.75904e-10
Dipeptidyl dipeptidase	DPP4	-0.0399	0.0269	0.13849
Epidermal growth factor containing fibulin-like extracellular matrix protein 1	EFEMP1	-0.1779	0.034	1.62624e-07
Fibroblast growth factor 23	FGF23	-0.0426	0.028	0.128776
Granulin	GRN	-0.0652	0.0264	0.0134146
Growth differentiation factor 15	GDF15	-0.0788	0.0355	0.0265329
Hemopexin	HPX	0.052	0.0281	0.0643619
Insulin-like growth factor binding protein 2	IGFBP2	-0.1231	0.0348	0.000398491
Insulin-like growth factor-binding protein 1	IGFBP1	-0.0097	0.0329	0.768172
Leptin	--	-0.0869	0.0399	0.029477
Lithostathine-1-alpha	REG1A	-0.0964	0.031	0.00188634
Monocyte chemotactic molecule 1	MCP1	-0.1019	0.0308	0.000952412
Myoglobin	--	-0.1249	0.0348	0.000327616
N-terminal prohormone of brain natriuretic peptide	NT-proBNP	-0.1417	0.0356	6.91345e-05
Plasminogen activator inhibitor 1	PAI1	0.0642	0.0309	0.0378644
Resistin	--	-0.0569	0.0305	0.0618877
Serum amyloid A1	SAA1	-0.043	0.0284	0.130559
Soluble receptor for advanced glycation endproducts	sRAGE	-0.1142	0.0292	9.3521e-05
Tissue inhibitor of metalloproteinases 1	TIMP1	-0.1404	0.0306	4.50904e-06
