# Supplementary material for: Cardiovascular disease protein biomarkers are associated with kidney function: The Framingham Heart Study
Source: PLoS One. 2022 May 11;17(5):e0268293. doi: 10.1371/journal.pone.0268293 (PMC9094507; doi:10.1371/journal.pone.0268293)
Supplement: S7 Table — (XLSX) [file pone.0268293.s007.xlsx]

## Sheet: Sheet1
S7 Table. Adjusted associations between SABRe CVD biomarkers and CKD in cross-sectional logistic regression models in the FHS Offspring cohort.
Protein biomarker	Protein marker abbreviation	β, biomarker	SE, biomarker	FDR, biomarker	β, C-statistic	SE, C-statistic	FDR, C-statistic
Cystatin C	--	1.5728	0.1273	3.2e-33	0.0492	0.00918	0.0530668
Adipsin	--	1.473	0.1252	1.41e-30	0.048	0.000437	0.846411
Beta-2-microglobulin	B2M	1.5611	0.1325	1.41e-30	0.0455	0.0104	0.000138245
Growth differentiation factor 15	GDF15	1.4632	0.1465	3.04e-22	0.032	0.00646	0.000138245
Alpha-1-microglobulin	A1M	0.8684	0.094	2.95e-19	0.0243	0.00333	0.434373
Adrenomedullin	ADM	1.1027	0.1194	2.95e-19	0.0293	0.00212	0.596122
Myoglobin	--	0.9279	0.1066	3.3e-17	0.0253	0.00142	0.434373
Resistin	--	0.7091	0.0867	2.53e-15	0.0196	8.4e-05	0.631821
Lithostathine-1-alpha	REG1A	0.736	0.0935	2.68e-14	0.0217	0.0103	0.000157241
Tissue inhibitor of metalloproteinases 1	TIMP1	0.85	0.1101	8.31e-14	0.0206	0.00155	0.636902
Collagen, type XVIII, alpha 1	COL18A1	0.6377	0.0881	2.93e-12	0.0153	0.00331	0.434373
Epidermal growth factor containing fibulin-like extracellular matrix protein 1	EFEMP1	0.6777	0.1047	5.77e-10	0.0108	0.00319	0.846411
Uncarboxylated MGP	UCMGP	0.6059	0.0947	8.7e-10	0.0116	0.00119	0.461481
Fibroblast growth factor 23	FGF23	0.546	0.0866	1.47e-09	0.0143	0.00407	0.434373
Chemokine (C-X-C motif) ligand 16	CXCL16	0.4406	0.0794	1.37e-07	0.00648	0.00152	0.846411
Leptin	--	0.704	0.1272	1.4e-07	0.00844	0.000556	0.898397
Insulin-like growth factor binding protein 2	IGFBP2	0.4744	0.0936	1.68e-06	0.00631	0.000627	0.846411
Monocyte differentiation antigen CD14	CD14	0.4222	0.0876	5.61e-06	0.0058	0.00217	0.434373
Insulin-like growth factor-binding protein 1	IGFBP1	0.4806	0.1042	1.48907e-05	0.00629	0.00061	0.704366
Soluble receptor for advanced glycation endproducts	sRAGE	0.3634	0.0815	2.9124e-05	0.00495	0.00238	0.631821
Alpha-1-microglobulin/bikunin precursor	--	0.3276	0.0775	8.06715e-05	0.00446	0.00294	0.434373
Alpha-1 acid glycoprotein	AGP1	0.3669	0.0875	8.86438e-05	0.00482	3.6e-05	0.624252
Osteocalcin	--	0.3344	0.0812	0.000118198	0.00248	0.00692	0.158788
Granulin	GRN	0.2797	0.0784	0.0010613	0.00285	0.00153	0.452554
Clusterin	--	0.3558	0.1089	0.00308774	0.00483	0.00453	0.434373
Insulin-like growth factor-binding protein 3	IGFBP3	0.2363	0.0754	0.0047065	0.00242	0.0106	0.000138245
Monocyte chemotactic molecule 1	MCP1	0.2665	0.0853	0.0047065	0.00375	0.000988	0.704366
N-terminal prohormone of brain natriuretic peptide	NT-proBNP	0.2846	0.0951	0.00700504	0.000844	0.00528	0.208835
Melanoma cell adhesion molecule	MCAM	0.2373	0.0825	0.00981542	0.00184	0.0018	0.631821
Interleukin-6 receptor beta	sGP130	0.2295	0.0801	0.00981542	0.00284	0.00457	0.0143403
Matrix metallopeptidase 8	MMP8	0.2249	0.0798	0.0111045	0.00108	0.00102	0.704366
Angiopoietin-like 3	ANGPTL3	-0.2501	0.0916	0.0140147	0.00218	0.00728	0.000157241
CD5 antigen-like	CD5L	0.2025	0.0796	0.0228781	0.00319	0.00144	0.846411
Ceruloplasmin	--	0.2518	0.0988	0.0228781	0.00211	0.000118	0.846411
Fibrinogen	FGG	0.2191	0.0923	0.0357306	0.00162	0.00296	0.624252
Peripheral myelin protein 2	PMP2	0.1629	0.081	0.0873025	0.00258	0.00166	0.434373
Serum amyloid A1	SAA1	0.1844	0.0924	0.0881735	0.00236	0.000367	0.846411
Cluster of differentiation 163	CD163	0.1488	0.0802	0.118594	0.000421	0.00396	0.434373
Hemopexin	HPX	0.1621	0.0896	0.128144	0.00232	0.00451	0.434373
C-reactive protein	CRP	0.1714	0.0961	0.132301	0.00192	0.00249	0.624252
Butyrylcholine esterase	BCHE	-0.1491	0.0856	0.137844	0.00135	0.000382	0.846411
Granule membrane protein 140	GMP140	0.1451	0.0831	0.137844	0.0004	0.00119	0.434373
Stromal cell-derived factor 1	SDF1	0.14	0.0828	0.149872	0.000368	0.00481	0.374899
Apolipoprotein A-1	APOA1	0.1851	0.1126	0.161673	0.00196	0.000183	0.434373
Tetranectin	--	-0.1269	0.0844	0.209463	0.000765	0.00105	0.914696
LDL receptor	LDLR	0.1154	0.0809	0.237098	0.0016	0.0023	0.683633
Intercellular adhesion molecule 1	sICAM1	0.1184	0.0843	0.242191	0.000553	0.00285	0.434373
Complement C2	C2	0.1116	0.0824	0.259904	0.00146	0.000911	0.846411
Lipoprotein(a)	LPA	0.0977	0.0824	0.341243	0.000147	0.00224	0.846411
Glyceraldehyde 3-phosphate dehydrogenase	GAPDH	0.0955	0.0833	0.356581	0.000741	0.000856	0.846411
Matrix metallopeptidase 9	MMP9	-0.0953	0.0839	0.356581	0.000312	0.00698	0.00348
Dipeptidyl dipeptidase	DPP4	0.0821	0.0766	0.387473	0.000704	0.000165	0.846411
Myeloperoxidase	MPO	0.0768	0.0764	0.42217	0.000444	0.000822	0.561628
Neuronal cell adhesion molecule	NRCAM	0.0763	0.078	0.431474	0.000894	0.00335	0.704366
Cadherin 13	CDH13	0.063	0.0802	0.55782	0.00046	0.000243	0.846411
Neural cell adhesion molecule	NCAM	0.0638	0.0868	0.586447	0.000171	0.00174	0.434373
Soluble CD40 ligand	CD40L	0.0545	0.0847	0.647633	9.8e-05	0.000225	0.846411
Protein Z-dependent protease inhibitor	SERPINA10	0.0464	0.0792	0.683473	0.00019	9.2e-05	0.919444
Disintegrin and metalloproteinase domain-containing protein 15	ADAM15	0.0433	0.0801	0.708852	0.000177	0.00051	0.846411
Insulin-like growth factor 1	IGF1	-0.0359	0.0826	0.784767	0.000141	0.00679	0.0126245
Plasma kallikrein	KLKB1	0.038	0.0903	0.784767	0.000154	0.00712	0.0428716
Plasminogen activator inhibitor 1	PAI1	0.0276	0.099	0.893421	8.8e-05	0.00168	0.434373
Serum paraoxonase/arylesterase 1	PON1	-0.0205	0.0854	0.913214	-6e-05	0.00144	0.846411
TSC22D3 domain family member 3	TSC22D3	0.0178	0.0801	0.913917	6.3e-05	0.00217	0.434373
Leptin receptor	--	-0.0155	0.0803	0.925414	0.000243	0.00117	0.846411
Notch 1	--	0.0128	0.0801	0.938751	5.6e-05	0.00388	0.447619
Glycoprotein V (platelet)	GP5	-0.0102	0.0834	0.950574	-5e-05	0.00128	0.796134
Pro-platelet basic protein	PPBP	-0.0076	0.0794	0.950574	1.1e-05	0.00601	0.00623094
Vascular endothelial growth factor	VEGF	0.00867	0.0813	0.950574	3.603e-06	0.00021	0.846411
Apolipoprotein B	APOB	0.00887	0.1319	0.959909	7.8e-05	0.00546	0.18179
Contactin 1	CNTN1	0.00247	0.0866	0.977257	3.4e-05	0.000116	0.975208
