# Supplementary material for: Cardiovascular disease protein biomarkers are associated with kidney function: The Framingham Heart Study
Source: PLoS One. 2022 May 11;17(5):e0268293. doi: 10.1371/journal.pone.0268293 (PMC9094507; doi:10.1371/journal.pone.0268293)
Supplement: S8 Table — (XLSX) [file pone.0268293.s008.xlsx]

## Sheet: Sheet1
S8 Table. Adjusted associations between SABRe CVD biomarkers and incident CKD in longitudinal logistic regression models in the FHS Offspring cohort.
Protein biomarker	Protein biomarker abbreviation	β, biomarker	SE, biomarker	FDR, biomarker	β, C-statistic	SE, C-statistic	FDR, C-statistic
Growth differentiation factor 15	GDF15	1.0318	0.2454	0.00186053	0.00931	0.0107	1
Cystatin C	--	0.7613	0.1933	0.00291521	0.0242	0.0119	0.897921
Lithostathine-1-alpha	REG1A	0.5304	0.1442	0.0055573	0.0175	0.00952	0.897921
Beta-2-microglobulin	B2M	0.6969	0.1964	0.00688489	0.0183	0.00901	0.897921
Granulin	GRN	0.3848	0.1311	0.0472897	0.0133	0.00727	0.897921
Adrenomedullin	ADM	0.5221	0.1827	0.050463	0.00392	0.00678	1
Monocyte chemotactic molecule 1	MCP1	0.3285	0.1413	0.20367	0.00653	0.00647	1
Stromal cell-derived factor 1	SDF1	0.3202	0.142	0.214736	0.00741	0.00596	0.897921
Adipsin	--	0.3526	0.1716	0.236268	0.0125	0.00583	0.897921
Collagen, type XVIII, alpha 1	COL18A1	0.2874	0.1399	0.236268	0.003	0.00579	1
Fibroblast growth factor 23	FGF23	0.2803	0.1354	0.236268	0.00231	0.00588	1
N-terminal prohormone of brain natriuretic peptide	NT-proBNP	0.3328	0.1565	0.236268	0.00945	0.00614	0.897921
Dipeptidyl dipeptidase	DPP4	-0.2478	0.1242	0.250981	0.00721	0.00556	0.897921
Epidermal growth factor containing fibulin-like extracellular matrix protein 1	EFEMP1	0.3282	0.1706	0.257208	0.00634	0.00517	0.897921
Leptin receptor	--	0.2541	0.1308	0.257208	0.00571	0.00488	0.897921
Resistin	--	0.2559	0.1358	0.264083	0.00373	0.00473	1
Tissue inhibitor of metalloproteinases 1	TIMP1	0.2981	0.1686	0.287717	0.00471	0.00478	1
Uncarboxylated MGP	UCMGP	0.2803	0.1583	0.287717	0.00663	0.00562	0.897921
Tetranectin	--	-0.2546	0.1406	0.287717	-0.00187	0.00525	1
Leptin	--	0.3437	0.209	0.355572	0.000662	0.00479	1
Alpha-1-microglobulin	A1M	0.2314	0.143	0.356915	0.0038	0.00537	1
Insulin-like growth factor-binding protein 1	IGFBP1	0.2091	0.1687	0.376537	0.00741	0.00471	0.897921
Serum amyloid A1	SAA1	0.2223	0.1495	0.422637	0.00201	0.00338	1
Ceruloplasmin	--	0.2357	0.1659	0.460197	0.00378	0.00321	0.897921
Insulin-like growth factor binding protein 2	IGFBP2	0.1061	0.1563	0.500193	0.00522	0.00424	0.897921
Vascular endothelial growth factor	VEGF	0.1742	0.1308	0.500193	-0.00284	0.00365	1
Alpha-1 acid glycoprotein	AGP1	0.1838	0.1474	0.511131	0.00419	0.00327	0.897921
Apolipoprotein A-1	APOA1	-0.193	0.1762	0.511131	0.00155	0.00229	1
Chemokine (C-X-C motif) ligand 16	CXCL16	0.1659	0.1311	0.511131	0.00197	0.00339	1
Glycoprotein V (platelet)	GP5	0.1614	0.1377	0.511131	-0.00029	0.00345	1
Melanoma cell adhesion molecule	MCAM	-0.1492	0.1337	0.511131	0.00156	0.00324	1
Monocyte differentiation antigen CD14	CD14	0.1677	0.1438	0.511131	0.00199	0.00327	1
Pro-platelet basic protein	PPBP	-0.1472	0.1311	0.511131	-0.00015	0.00369	1
Serum paraoxonase/arylesterase 1	PON1	0.1621	0.1446	0.511131	4.1e-05	0.00389	1
Soluble CD40 ligand	CD40L	0.1693	0.1384	0.511131	-0.00021	0.00324	1
Soluble receptor for advanced glycation endproducts	sRAGE	0.1668	0.1292	0.511131	0.00262	0.00348	1
Neural cell adhesion molecule	NCAM	-0.1501	0.1369	0.511131	0.000176	0.00332	1
Protein Z-dependent protease inhibitor	SERPINA10	0.1581	0.1369	0.511131	-0.00065	0.00244	1
C-reactive protein	CRP	0.1568	0.1635	0.599444	-0.001	0.00233	1
Plasminogen activator inhibitor 1	PAI1	-0.1607	0.1664	0.599444	-0.00033	0.00218	1
LDL receptor	LDLR	-0.1255	0.1337	0.602928	-0.00085	0.00273	1
Contactin 1	CNTN1	-0.1301	0.1427	0.612125	6.1e-05	0.00318	1
Insulin-like growth factor-binding protein 3	IGFBP3	0.1097	0.122	0.634872	-0.00118	0.002	1
Granule membrane protein 140	GMP140	0.1124	0.1357	0.642876	-0.00128	0.00276	1
Interleukin-6 receptor beta	sGP130	-0.1151	0.1379	0.642876	0.00052	0.00255	1
Insulin-like growth factor 1	IGF1	0.2647	0.1353	0.644442	0.0014	0.00238	1
Butyrylcholine esterase	BCHE	-0.1056	0.1371	0.666105	0.0025	0.00203	0.897921
Glyceraldehyde 3-phosphate dehydrogenase	GAPDH	-0.0917	0.1289	0.705545	0.00112	0.00194	1
Clusterin	--	-0.1041	0.1733	0.778054	0.000182	0.00188	1
Matrix metallopeptidase 9	MMP9	0.042	0.1361	0.778054	0.000609	0.00194	1
Osteocalcin	--	-0.0799	0.1401	0.791192	-0.00154	0.00135	0.897921
Cadherin 13	CDH13	-0.0611	0.134	0.797146	-0.00058	0.00135	1
CD5 antigen-like	CD5L	-0.0578	0.1273	0.797146	-0.00063	0.00136	1
Disintegrin and metalloproteinase domain-containing protein 15	ADAM15	-0.0657	0.132	0.797146	-0.00036	0.00157	1
Hemopexin	HPX	0.0669	0.1407	0.797146	0.000412	0.00117	1
Intercellular adhesion molecule 1	sICAM1	-0.0667	0.1413	0.797146	0.000771	0.00146	1
Plasma kallikrein	KLKB1	0.0661	0.1473	0.797146	-0.00183	0.00109	0.897921
Fibrinogen	FGG	-0.0653	0.1496	0.797146	-0.00041	0.00116	1
Myoglobin	--	0.08	0.162	0.797146	-3e-05	0.00163	1
Lipoprotein(a)	LPA	0.0514	0.1328	0.813093	0.000991	0.00107	1
TSC22D3 domain family member 3	TSC22D3	0.0523	0.1319	0.813093	0.000308	0.00103	1
Matrix metallopeptidase 8	MMP8	0.0838	0.1321	0.848486	-0.00079	0.000937	1
Neuronal cell adhesion molecule	NRCAM	-0.0405	0.1288	0.848486	-0.00035	0.000973	1
Myeloperoxidase	MPO	-0.0358	0.1263	0.862116	-0.00111	0.00085	0.897921
Apolipoprotein B	APOB	-0.0535	0.2115	0.874104	0.000915	0.00078	0.897921
Angiopoietin-like 3	ANGPTL3	0.0288	0.1529	0.887911	-0.00041	0.000506	1
Cluster of differentiation 163	CD163	-0.0275	0.1346	0.887911	0.000379	0.000665	1
Peripheral myelin protein 2	PMP2	0.0256	0.1328	0.887911	-9e-05	0.000631	1
Complement C2	C2	0.0229	0.1328	0.887965	-5e-05	0.000492	1
Notch 1	--	0.0164	0.1372	0.917586	0	0.000387	1
Alpha-1-microglobulin/bikunin precursor	--	0.00231	0.1305	0.985853	1.4e-05	8.9e-05	1
