# Supplementary material for: Cardiovascular disease protein biomarkers are associated with kidney function: The Framingham Heart Study
Source: PLoS One. 2022 May 11;17(5):e0268293. doi: 10.1371/journal.pone.0268293 (PMC9094507; doi:10.1371/journal.pone.0268293)
Supplement: S9 Table — (XLSX) [file pone.0268293.s009.xlsx]

## Sheet: Sheet1
S9 Table. Adjusted associations between SABRe CVD biomarkers and rapid decline in eGFR in longitudinal logistic regression models in the FHS Offspring cohort.
Protein biomarker	Protein biomarker abbreviation	β, biomarker	SE, biomarker	FDR, biomarker	β, C-statistic	SE, C-statistic	FDR, C-statistic
Beta-2-microglobulin	B2M	0.5035	0.0932	4.66815e-06	0.0117	0.00722	0.881614
Cystatin C	--	0.4449	0.0941	8.14995e-05	-1e-05	9.6e-05	0.987517
Adrenomedullin	ADM	0.4202	0.0969	0.000342786	0.00335	0.00537	0.987517
Ceruloplasmin	--	0.3451	0.0878	0.00150415	0.000157	0.000937	0.987517
Alpha-1-microglobulin	A1M	0.2938	0.078	0.00235927	0.00471	0.00347	0.881614
Granulin	GRN	0.2322	0.0697	0.0102986	0.00912	0.00634	0.881614
Lithostathine-1-alpha	REG1A	0.2387	0.0731	0.0110448	0.00388	0.00588	0.987517
Epidermal growth factor containing fibulin-like extracellular matrix protein 1	EFEMP1	0.268	0.0885	0.0219083	0.0163	0.00753	0.535279
Hemopexin	HPX	0.2255	0.0783	0.0313787	0.00508	0.00449	0.881614
Myoglobin	--	0.2287	0.0842	0.0350866	0.000753	0.00143	0.987517
C-reactive protein	CRP	0.2353	0.085	0.0350866	0.00118	0.00273	0.987517
Chemokine (C-X-C motif) ligand 16	CXCL16	0.1948	0.0704	0.0350866	0.0001	0.000687	0.987517
Growth differentiation factor 15	GDF15	0.3223	0.1193	0.0350866	7.6e-05	0.000633	0.987517
Tissue inhibitor of metalloproteinases 1	TIMP1	0.2407	0.0891	0.0350866	0.0229	0.00947	0.510147
Adipsin	--	0.2231	0.0849	0.0406737	0.000569	0.00169	0.987517
Serum amyloid A1	SAA1	0.2049	0.0787	0.0409175	0.00139	0.00234	0.987517
Alpha-1 acid glycoprotein	AGP1	0.1937	0.0769	0.0491857	0.000207	0.00133	0.987517
Complement C2	C2	0.1758	0.0741	0.0659832	1.4e-05	0.000918	0.987517
Monocyte differentiation antigen CD14	CD14	0.1781	0.075	0.0659832	0.00537	0.0044	0.881614
Collagen, type XVIII, alpha 1	COL18A1	0.1738	0.0745	0.0696307	0.000362	0.00093	0.987517
N-terminal prohormone of brain natriuretic peptide	NT-proBNP	0.1855	0.0832	0.0870386	0.0013	0.00203	0.987517
Dipeptidyl dipeptidase	DPP4	-0.1437	0.0677	0.108873	0.000118	0.000536	0.987517
Fibroblast growth factor 23	FGF23	0.1449	0.07	0.118621	0.00138	0.00402	0.987517
Leptin	--	0.2109	0.1034	0.122407	0.0019	0.00273	0.987517
Glycoprotein V (platelet)	GP5	0.1262	0.0711	0.215467	0.00214	0.0023	0.987517
Leptin receptor	--	0.0955	0.07	0.422391	0.0059	0.00486	0.881614
Apolipoprotein A-1	APOA1	0.1279	0.0926	0.422391	0.00292	0.00455	0.987517
Monocyte chemotactic molecule 1	MCP1	0.1008	0.0725	0.422391	0.000848	0.00206	0.987517
Uncarboxylated MGP	UCMGP	0.1125	0.0814	0.422391	0.000426	0.00149	0.987517
Resistin	--	0.0866	0.0716	0.49467	0.000959	0.00159	0.987517
CD5 antigen-like	CD5L	0.0857	0.0706	0.49467	0.00144	0.00253	0.987517
Glyceraldehyde 3-phosphate dehydrogenase	GAPDH	-0.0844	0.0703	0.49467	0.000137	0.00161	0.987517
Insulin-like growth factor-binding protein 1	IGFBP1	0.1046	0.0884	0.49467	0.00256	0.00221	0.881614
Lipoprotein(a)	LPA	-0.0857	0.0711	0.49467	0.000763	0.00163	0.987517
Cluster of differentiation 163	CD163	-0.0742	0.0704	0.575781	-0.00014	0.000226	0.987517
Plasma kallikrein	KLKB1	0.0805	0.0762	0.575781	0.000616	0.00147	0.987517
Serum paraoxonase/arylesterase 1	PON1	0.0764	0.0755	0.598301	0.00678	0.00484	0.881614
Tetranectin	--	0.0582	0.0705	0.613223	-7e-05	0.000497	0.987517
Clusterin	--	-0.0753	0.09	0.613223	1.6e-05	0.000223	0.987517
Butyrylcholine esterase	BCHE	0.0662	0.0734	0.613223	-8e-05	0.000308	0.987517
Soluble CD40 ligand	CD40L	-0.0586	0.0729	0.613223	0.0158	0.00689	0.510147
Melanoma cell adhesion molecule	MCAM	0.0566	0.0707	0.613223	8.1e-05	0.0016	0.987517
Matrix metallopeptidase 9	MMP9	-0.058	0.0724	0.613223	0.000252	0.000254	0.987517
Neural cell adhesion molecule	NCAM	-0.0654	0.0768	0.613223	-6e-05	0.00182	0.987517
Plasminogen activator inhibitor 1	PAI1	0.0742	0.0812	0.613223	0.000649	0.0018	0.987517
Peripheral myelin protein 2	PMP2	0.061	0.0688	0.613223	-0.0001	0.000187	0.987517
Stromal cell-derived factor 1	SDF1	0.0583	0.0715	0.613223	0.000584	0.00206	0.987517
Protein Z-dependent protease inhibitor	SERPINA10	0.0655	0.0697	0.613223	0.00777	0.00502	0.881614
Interleukin-6 receptor beta	sGP130	0.0656	0.0736	0.613223	0.00165	0.00458	0.987517
Soluble receptor for advanced glycation endproducts	sRAGE	0.0551	0.0701	0.613223	0.0071	0.00537	0.881614
Angiopoietin-like 3	ANGPTL3	0.061	0.0812	0.621368	0.000295	0.000481	0.987517
Myeloperoxidase	MPO	0.0517	0.0692	0.621368	0.00637	0.00434	0.881614
Insulin-like growth factor binding protein 2	IGFBP2	0.0562	0.0819	0.660365	0.0189	0.0081	0.510147
Intercellular adhesion molecule 1	sICAM1	0.0466	0.0749	0.70218	0.00101	0.00183	0.987517
Alpha-1-microglobulin/bikunin precursor	--	0.0307	0.0676	0.809261	0.00906	0.0061	0.881614
Granule membrane protein 140	GMP140	0.0333	0.0717	0.809261	0.00811	0.00517	0.881614
Insulin-like growth factor-binding protein 3	IGFBP3	0.0322	0.0684	0.809261	0.00151	0.00244	0.987517
Vascular endothelial growth factor	VEGF	-0.0305	0.0707	0.815613	-8e-05	0.000674	0.987517
Fibrinogen	FGG	0.0271	0.0804	0.870534	0.00704	0.00492	0.881614
Insulin-like growth factor 1	IGF1	-0.0252	0.0744	0.870534	0.00112	0.00169	0.987517
Apolipoprotein B	APOB	0.0361	0.1162	0.880386	0.000488	0.00183	0.987517
Notch 1	--	0.0177	0.0708	0.881491	-0.00037	0.00165	0.987517
LDL receptor	LDLR	0.0175	0.0691	0.881491	0.0054	0.0048	0.881614
Pro-platelet basic protein	PPBP	-0.0163	0.0666	0.881491	0.000183	0.00128	0.987517
TSC22D3 domain family member 3	TSC22D3	-0.017	0.0688	0.881491	0.00117	0.00148	0.987517
Osteocalcin	--	0.00816	0.0734	0.945417	0.000388	0.000487	0.987517
Cadherin 13	CDH13	0.007	0.0684	0.945417	7e-05	0.00284	0.987517
Matrix metallopeptidase 8	MMP8	0.00731	0.0717	0.945417	0.00478	0.00404	0.881614
Neuronal cell adhesion molecule	NRCAM	0.00956	0.0668	0.945417	0.000812	0.00226	0.987517
Contactin 1	CNTN1	-0.00579	0.0752	0.952067	0.00584	0.00497	0.881614
Disintegrin and metalloproteinase domain-containing protein 15	ADAM15	-0.00239	0.0677	0.971837	-0.00016	0.000823	0.987517
