# Supplementary material for: Cardiovascular disease protein biomarkers are associated with kidney function: The Framingham Heart Study
Source: PLoS One. 2022 May 11;17(5):e0268293. doi: 10.1371/journal.pone.0268293 (PMC9094507; doi:10.1371/journal.pone.0268293)
Supplement: S10 Table — (XLSX) [file pone.0268293.s010.xlsx]

## Sheet: Sheet1
S10 Table. MR results of biomarker pQTLs with continuous eGFR and ΔeGFR.
Protein biomarker	Protein biomarker abbreviation	Kidney trait identified in protein-trait analysis	nsnp	β	SE	p-value
Melanoma cell adhesion molecule	MCAM	eGFR	1	-0.0111111	0.00274306	5.10793e-05
Epidermal growth factor containing fibulin-like extracellular matrix protein 1	EFEMP1	eGFR, ΔeGFR	2	-0.00639128	0.00164714	0.000104358
CD5 antigen-like	CD5L	eGFR	1	0.00372281	0.00122947	0.00246204
Alpha-1-microglobulin	A1M	eGFR, ΔeGFR	1	-0.00704357	0.00294837	0.0168957
Uncarboxylated MGP	UCMGP	eGFR	1	-0.0028566	0.0013434	0.0334696
Soluble receptor for advanced glycation endproducts	sRAGE	eGFR, ΔeGFR	3	-0.00558887	0.00290532	0.054396
Cystatin C	--	eGFR, ΔeGFR	2	-0.00189799	0.00102469	0.0639876
Growth differentiation factor 15	GDF15	eGFR	1	0.00191699	0.00104228	0.0658814
Collagen, type XVIII, alpha 1	COL18A1	eGFR	1	0.00336145	0.0023241	0.14808
N-terminal prohormone of brain natriuretic peptide	NT-proBNP	ΔeGFR	1	-0.0017782	0.00134887	0.187409
Adrenomedullin	ADM	eGFR	2	-0.00103413	0.00196632	0.598943
Neural cell adhesion molecule	NCAM	eGFR	3	0.000408452	0.000817977	0.617537
Resistin	--	eGFR	1	-0.00111494	0.00281667	0.692225
Ceruloplasmin	Ceruloplasmin	ΔeGFR	3	-0.000402864	0.00132374	0.760871
Lithostathine-1-alpha	REG1A	eGFR	2	0.00031832	0.00125166	0.79925
