# Supplementary material for: Cardiovascular disease protein biomarkers are associated with kidney function: The Framingham Heart Study
Source: PLoS One. 2022 May 11;17(5):e0268293. doi: 10.1371/journal.pone.0268293 (PMC9094507; doi:10.1371/journal.pone.0268293)
Supplement: S11 Table — (XLSX) [file pone.0268293.s011.xlsx]

## Sheet: Sheet1
S11 Table. Sensitivity analysis results for MR evaluating EFEMP1 and eGFR.
Protein biomarker exposure	Protein biomarker abbreviation	SNPs	Test for heterogeneity
			Q	DF	p-value
Epidermal growth factor containing fibulin-like extracellular matrix protein 1	EFEMP1	All	0.16	1	0.69
